# Supplementary material for: Fabrication and Characterization of Polypyrrole/Multi-Walled Carbon Nanotubes Thin Films Using Thermal Evaporation
Source: Polymers (Basel). 2021 Nov 22;13(22):4045. doi: 10.3390/polym13224045 (PMC8620608; doi:10.3390/polym13224045)
Supplement: Supplementary file 1 [file polymers-13-04045-s001.zip]

Archive with 1 entries (1 files):
- polymers-1461044-supplementary.pdf
